# Supplementary material for: A diffusion tensor-based method facilitating volumetric assessment of fiber orientations in skeletal muscle
Source: PLoS One. 2022 Jan 27;17(1):e0261777. doi: 10.1371/journal.pone.0261777 (PMC8794095; doi:10.1371/journal.pone.0261777)
Supplement: S1 File — Mean of repeated measurements of fiber angles θ (o) in the BFL muscle of the right leg. (XLSX) [file pone.0261777.s001.xlsx]

## Sheet: Sheet1
M1	M2
20.293	19.704
22.101	23.37
29.137	31.145
21	25
19.328	15.538
