# Supplementary material for: A diffusion tensor-based method facilitating volumetric assessment of fiber orientations in skeletal muscle
Source: PLoS One. 2022 Jan 27;17(1):e0261777. doi: 10.1371/journal.pone.0261777 (PMC8794095; doi:10.1371/journal.pone.0261777)
Supplement: S2 File — Mean of repeated measurements of fiber angles θ (o) in the BFL muscle of the left leg. (XLSX) [file pone.0261777.s002.xlsx]

## Sheet: Sheet1
M1	M2
20.1851	20.8421
32.3888	33.4168
26.8306	28.015
28.2376	30.0702
16.409	14.1296
