# Supplementary material for: A diffusion tensor-based method facilitating volumetric assessment of fiber orientations in skeletal muscle
Source: PLoS One. 2022 Jan 27;17(1):e0261777. doi: 10.1371/journal.pone.0261777 (PMC8794095; doi:10.1371/journal.pone.0261777)
Supplement: S3 File — Mean of repeated measurements of fiber angles θ (o) in the ST muscle of the right leg. (XLSX) [file pone.0261777.s003.xlsx]

## Sheet: Sheet1
M1	M2
17.896	18.416
18.656	19.916
20.842	25.664
19.502	23.153
29.486	27.137
