# Supplementary material for: A diffusion tensor-based method facilitating volumetric assessment of fiber orientations in skeletal muscle
Source: PLoS One. 2022 Jan 27;17(1):e0261777. doi: 10.1371/journal.pone.0261777 (PMC8794095; doi:10.1371/journal.pone.0261777)
Supplement: S4 File — Mean of repeated measurements of fiber angles θ (o) in the ST muscle of the left leg. (XLSX) [file pone.0261777.s004.xlsx]

## Sheet: Sheet1
M1	M2
17.2	18.212
18.537	22.56
14.511	19.827
23.355	24.797
23.364	18.525
