# Supplementary material for: A diffusion tensor-based method facilitating volumetric assessment of fiber orientations in skeletal muscle
Source: PLoS One. 2022 Jan 27;17(1):e0261777. doi: 10.1371/journal.pone.0261777 (PMC8794095; doi:10.1371/journal.pone.0261777)
Supplement: S5 File — Mean of repeated measurements of fiber angles θ (o) in the SOL muscle. (XLSX) [file pone.0261777.s005.xlsx]

## Sheet: Sheet1
Dors T1	Dors T2	Neu T1	Neu T2	Plant T1	Plant T2
17.3918	17.2666	18.0775	17.0391	19.297	18.744
20.1006	19.229	21.7252	21.6237	26.8365	24.0365
22.1086	23.1078	25.3163	23.3085	25.5477	25.3676
18.8036	20.0825	20.9077	20.5143	23.699	26.1076
17.9879	18.9148	18.631	18.2583	19.6413	17.6326
