# Supplementary material for: A diffusion tensor-based method facilitating volumetric assessment of fiber orientations in skeletal muscle
Source: PLoS One. 2022 Jan 27;17(1):e0261777. doi: 10.1371/journal.pone.0261777 (PMC8794095; doi:10.1371/journal.pone.0261777)
Supplement: S6 File — Mean of repeated measurements of fiber angles θ (o) in the TA muscle. (XLSX) [file pone.0261777.s006.xlsx]

## Sheet: Sheet1
Dors T1	Dors T2	Neu T1	Neu T2	Plant T1	Plant T2
14.645	13.9873	14.7924	12.9793	13.0988	13.0081
29.3743	20.1993	18.8811	19.6192	18.6465	17.8258
19.6452	15.5476	18.3274	15.2632	15.3067	14.0518
22.4489	22.2539	19.9435	15.7824	18.7472	16.8919
17.4451	14.2325	16.2868	13.9827	14.8231	13.7904
