# Supplementary material for: A diffusion tensor-based method facilitating volumetric assessment of fiber orientations in skeletal muscle
Source: PLoS One. 2022 Jan 27;17(1):e0261777. doi: 10.1371/journal.pone.0261777 (PMC8794095; doi:10.1371/journal.pone.0261777)
Supplement: S7 File — Mean of repeated measurements of fiber angles θ (o) in the SOL muscle anterior right compartment. (XLSX) [file pone.0261777.s007.xlsx]

## Sheet: Sheet1
Dors 1	Dors 2	Neu 1	Neu 2	Plant 1	Plant 2
15.1616	16.6676	17.2752	15.8482	16.2796	16.5976
24.0533	18.0311	16.5962	17.4199	16.301	13.6912
19.3194	15.8967	16.6758	16.9552	17.5398	16.2603
18.6062	21.4296	17.5617	15.7275	15.9373	16.2311
13.2305	13.3457	12.0095	12.8676	11.6564	12.2682
