# Supplementary material for: A diffusion tensor-based method facilitating volumetric assessment of fiber orientations in skeletal muscle
Source: PLoS One. 2022 Jan 27;17(1):e0261777. doi: 10.1371/journal.pone.0261777 (PMC8794095; doi:10.1371/journal.pone.0261777)
Supplement: S8 File — Mean of repeated measurements of fiber angles θ (o) in the SOL muscle anterior left compartment. (XLSX) [file pone.0261777.s008.xlsx]

## Sheet: Sheet1
Dors 1	Dors 2	Neu 1	Neu 2	Plant 1	Plant 2
18.87	18.45	20.58	20.34	22.76	21.71
23.13	19.33	19.37	17.99	29.49	20.55
20.94	21.84	18.61	20.74	21.64	21.9
22	19.31	23.5	20.41	23.26	21.79
19.03	11.89	14.1	12.58	14.2	13.35
