# Supplementary material for: A diffusion tensor-based method facilitating volumetric assessment of fiber orientations in skeletal muscle
Source: PLoS One. 2022 Jan 27;17(1):e0261777. doi: 10.1371/journal.pone.0261777 (PMC8794095; doi:10.1371/journal.pone.0261777)
Supplement: S9 File — Mean of repeated measurements of fiber angles θ (o) in the SOL muscle posterior right compartment. (XLSX) [file pone.0261777.s009.xlsx]

## Sheet: Sheet1
Dors	Dors	neu	neu	Plant	Plant
23.6154	25.7443	24.1175	23.8427	24.7495	25.2017
26.7447	21.1483	25.9703	28.0098	33.0184	28.4047
27.9531	26.5854	26.4709	25.591	29.3734	27.4623
23.1732	24.1345	24.0682	22.6496	28.9934	26.1193
22.9051	23.9772	23.543	22.8147	23.1577	13.3457
