# Supplementary material for: A diffusion tensor-based method facilitating volumetric assessment of fiber orientations in skeletal muscle
Source: PLoS One. 2022 Jan 27;17(1):e0261777. doi: 10.1371/journal.pone.0261777 (PMC8794095; doi:10.1371/journal.pone.0261777)
Supplement: S10 File — Mean of repeated measurements of fiber angles θ (o) in the SOL muscle posterior left compartment. (XLSX) [file pone.0261777.s010.xlsx]

## Sheet: Sheet1
Dors 1	Dors 2	Neu 1	Neu 2	Plant 1	Plant 2
19.4077	18.761	17.5885	17.1362	18.8708	18.4484
28.7492	25.3932	23.1249	22.8583	23.1339	19.3281
22.8532	22.5259	20.9744	20.2814	20.9444	21.8396
24.0663	26.5758	21.5783	20.515	22.0006	19.3113
19.3531	13.3457	19.2593	18.3652	19.0346	19.0638
